# Supplementary material for: Promoter hypermethylation of SHOX2 and SEPT9 is a potential biomarker for minimally invasive diagnosis in adenocarcinomas of the biliary tract
Source: Clin Epigenetics. 2016 Dec 12;8:133. doi: 10.1186/s13148-016-0299-x (PMC5153824; doi:10.1186/s13148-016-0299-x)
Supplement: Additional file 2: Table S1. — Clinicopathological data of the 20 biliary tract cancer cases and 100 gender- and age-matched controls included in plasma study. (XLSX 116 kb) [file 13148_2016_299_MOESM2_ESM.xlsx]

## Sheet: Sheet1
Additional file 2: Table S1: Clinicopathological data of the 20 biliary
tract cancer cases and 100 gender- and age-matched controls
included in the plasma samples analysis.
	BTC Cases		Controls
	n	(%)	n	(%)
Gender
Female	8	(40)	39	(39)
Male	12	(60)	61	(61)
Age at Diagnosis
≤ 60 Years	4	(10)	39	(39)
> 60 Years	16	(80)	61	(61)
Median Age [Years]	70	N/A	63	N/A
Mean Age [Years]	67	N/A	65	N/A
Range [Years]	[42 - 82]	N/A	[42 - 87]	N/A
Tumor Location
GBC	1	(5)	-	-
IHC	5	(25)	-	-
PHC (Klatskin-Tumor)	13	(65)	-	-
DC	2	(10)	-	-
Tumor Grade
G1	2	(10)	-	-
G2	8	(40)	-	-
G3	9	(45)	-	-
Unknown	1	(5)	-	-
Tumor Stage
T1	3	(15)	-	-
T2	8	(40)	-	-
T3	3	(15)	-	-
T4	2	(10)	-	-
Unknown	4	(20)	-	-
Lymph Node Status
N0	6	(30)	-	-
N1	10	(50)	-	-
Unknown	4	(20)	-	-
Venous Invasion
V0	11	(55)	-	-
V1	2	(10)	-	-
Unknown	7	(35)	-	-
Lymphatic Invasion
L0	10	(50)	-	-
L1	5	(25)	-	-
Unknown	5	(25)	-	-
Perineural Invasion
Pn0	0	0	-	-
Pn1	7	(35)	-	-
Unknown	13	(65)	-	-
Distant Metastases
M0	16	(80)	-	-
M1	2	(10)	-	-
Unknown	2	(10)	-	-
UICC Stage
UICC I	1	(5)	-	-
UICC II	6	(30)	-	-
UICC III	3	(15)	-	-
UICC IV	6	(30)	-	-
Unknown	2	(20)	-	-
Surgical Margin
R0	11	(55)	-	-
R1	2	(10)	-	-
R2	7	(35)	-	-
